# Supplementary material for: Urinary cytokeratin 20 as a predictor for chronic kidney disease following acute kidney injury
Source: JCI Insight. 2024 May 28;9(13):e180326. doi: 10.1172/jci.insight.180326 (PMC11383368; doi:10.1172/jci.insight.180326)
Supplement: Supporting data values [file jciinsight-9-180326-s064.xlsx]

## Sheet: Fig.1G
Krt7			Krt8			Krt18			Krt19			Krt20
Control	20-min IRI		Control	20-min IRI		Control	20-min IRI		Control	20-min IRI		Control	20-min IRI
9.02407	15.476		44.7455	75.9553		8.19627	16.1066		0.54265	1.75039		0.065682	7.19738
9.94015	18.6937		42.1482	69.7113		7.40226	18.6653		0.456495	5.95255		0.04	3.69261
9.48787	16.876		47.9584	197.048		8.26529	63.2803		0.692393	15.3687		0.041177	39.0428
8.69822	14.5113		42.503	117.023		6.66336	25.0426		0.641996	2.5143		0.097756	15.8298
12.2018	14.6034		46.8189	46.0902		9.65455	9.00412		0.909014	0.802838		0.03928	0.333801
9.594	12.1892		47.4125	65.0545		9.41785	12.267		0.718179	1.04812		0.05	1.27977

## Sheet: Fig.1H
Krt7			Krt8			Krt18			Krt19			Krt20
Control	40-min IRI		Control	40-min IRI		Control	40-min IRI		Control	40-min IRI		Control	40-min IRI
11.7755	16.471		42.1686	432.132		11.3496	73.8477		1.26351	20.6815		0.069432	261.396
10.6401	15.3655		39.1183	411.19		10.9114	69.3747		1.8976	15.7531		0.052122	304.277
11.2148	21.4581		36.0469	386.58		11.1416	90.0634		1.529	22.4352		0.05	215.662
9.01155	13.8641		31.1197	298.901		10.178	57.8494		0.62664	12.7014		0.049631	131.346
11.5569	16.9333		48	445.024		11.3757	92.3124		0.876147	16.0208		0.085863	289.685
10.1736	16.6177		36.7487	173.786		12.5834	96.7942		3.06124	26.9282		0.042848	56.8597

## Sheet: Fig.2B
Control		1d			3d			7d			14d			30d
0.4281		20-min IRI	40-min IRI		20-min IRI	40-min IRI		20-min IRI	40-min IRI		20-min IRI	40-min IRI		20-min IRI	40-min IRI
0.3746		5.5597	8.6657		3.5253	7.613		1.9907	2.5733		0.8043	2.2652		0.3398	1.6828
0.3513		7.35644	9.7864		2.63416	7.8813		2.18656	2.7202		0.596978	3.8236		0.4258	2.1004
0.3888		6.4653	6.7083		2.6782	8.4515		1.8883	2.3516		0.5296	2.1096		0.3615	2.2784
0.4191		4.4874	10.2325		2.7722	4.3543		1.6663	3.7641		0.7488	4.1561		0.4736	2.43
0.3332		5.2387	11.8237		2.9065	4.798		2.0138	2.9756		0.5611	2.6293		0.4438	0.9601
		5.6613	7.17		3.4088	4.9153		1.5483	4.1756		0.8178	4.091		0.4461	0.9269

## Sheet: Fig.2D
Control		1d			3d			7d			14d			30d
0.0167911		20-min IRI	40-min IRI		20-min IRI	40-min IRI		20-min IRI	40-min IRI		20-min IRI	40-min IRI		20-min IRI	40-min IRI
0.015782		0.729092	1.11313		0.667984	0.846111		0.472891	0.623607		0.162115	0.533596		0.221586	0.415567
0.0185321		0.707254	1.25423		0.66444	0.714259		0.511833	0.603768		0.209292	0.664284		0.179347	0.396852
0.014309		0.698912	1.17317		0.467584	0.92103		0.192448	0.716268		0.2	0.681731		0.05	0.46715
0.0108		0.535149	1.33399		0.470414	0.82205		0.245159	0.710533		0.15	0.730432		0.1	0.370753
0.0091526		0.597569	1.06		0.616598	0.949819		0.395897	0.775898		0.1	0.614166		0.1	0.592628
		0.62498	1.26562		0.602698	0.857264		0.495852	0.682435		0.15	0.472163		0.05	0.63681

## Sheet: Fig.2F
Normal	3d	7d	14d
0.9421	8.6733	5.119	2.7419
0.92	6.6133	4.3025	3.1646
0.7617	7.5858	5.2106	2.5656

## Sheet: Fig.4B
CK7	CK8	CK18	CK19	CK20
3.41087	4.05779	2.03554	3.65748	20.2422
2.64277	2.75129	1.25898	2.31138	18.1164
1.94707	3.92314	2.47904	2.16956	19.0956
1.45647	1.94331	1.60377	1.67982	26.3182
2.44661	3.06053	2.89512	1.89948	28.2121
1.5	2.5	2.35294	2.5	21.5186

## Sheet: Fig.4C
CK7	CK8	CK18	CK19	CK20
1.84677	1.26955	1.29676	2.38165	10.9407
1.54319	1.27689	1.38859	1.75075	12.8114
2.00577	1.257	1.20374	2.37632	19.7711

## Sheet: Fig.5B
Normal		1d			3d			7d			14d			30d
0.258991		20-min IRI	40-min IRI		20-min IRI	40-min IRI		20-min IRI	40-min IRI		20-min IRI	40-min IRI		20-min IRI	40-min IRI
0.320527		8.88191	19.9918		3.88572	9.858		1.01787	7.733		0.60282	3.672		0.620527	0.829
0.183456		9.16138	14.0534		3.8515	9.783		1.13748	6.311		0.558991	2.261		0.381577	0.348
0.258991		11.2774	16.605		3.51972	9.735		1.12469	7.343		0.72469	4.666		0.346255	0.578
0.137477		9.67621	17		3.06872	8.967		0.72082	6.271		0.526205	1.86		0.137477	0.601
0.346255		11.345	15.882		3.798	8.791		0.69	5.987		0.238	2.013		0.524	0.354
		11.698	16.197		4.165	8.521		0.521	6.022		0.198	2.026		0.321	0.287

## Sheet: Fig.5D
Normal	1d	3d	7d	14d
1.33235	16.3201	10.1243	2.69989	3.20289
0.949941	16.9505	6.87772	4.28813	1.72965
1.198	13.798	8.156	3.256	2.5

## Sheet: Fig.5E
Mean tubular injury score	uCK20
1.45	8.88191
1.65	9.16138
1.15	11.2774
1.3	9.67621
1.4	11.345
1.55	11.698
2.75	19.9918
2.65	14.0534
2.55	16.605
2.4	17
2.7	15.882
2.35	16.197
2.1	9.858
2.35	9.783
2.25	9.735
2.5	8.967
2.35	8.791
2.4	8.521
1.1	3.89572
1.05	3.1515
1.2	2.51972
1.35	3.06872
1.05	3.798
1	4.165

[truncated: 18 more sheets: Fig.6A, Fig.7A, Fig.7B, Fig.7C, Fig.7D, Fig.S1B, Fig.S1C, Fig.S1D, Fig.S1F, Fig.S1G, Fig.S2B, Fig.S2D, Fig.S2F, Fig.S4A, Fig.S4B, Fig.S4C, Fig.S4D, Fig.S5]
